# Supplementary material for: Optimizing window size and directional parameters of GLCM texture features for estimating rice AGB based on UAVs multispectral imagery
Source: Front Plant Sci. 2023 Dec 19;14:1284235. doi: 10.3389/fpls.2023.1284235 (PMC10773816; doi:10.3389/fpls.2023.1284235)
Supplement: Supplementary file 1 [file DataSheet_1.zip]

Archive with 3 entries (2 files):
- Supplementary material/Raw data of FIGURE 7.xlsx
- Supplementary material/Supplementary material.docx
- Supplementary material/
