# Supplementary material for: Optimizing window size and directional parameters of GLCM texture features for estimating rice AGB based on UAVs multispectral imagery
Source: Front Plant Sci. 2023 Dec 19;14:1284235. doi: 10.3389/fpls.2023.1284235 (PMC10773816; doi:10.3389/fpls.2023.1284235)
Supplement: Supplementary file 1 [file DataSheet_1.zip › Supplementary material/Raw data of FIGURE 7.xlsx]

## Sheet: Small
20200725AGB	Observation values	Prediction values	Error	Abs(Error)		20200823AGB	Observation values	Prediction values	Error	Abs(Error)		20200831AGB	Observation values	Prediction values	Error	Abs(Error)		20200909AGB	Observation values	Prediction values	Error	Abs(Error)
plot1	703.84	1411.83	707.985	707.985		plot1	4381.33	5383.67	1002.34	1002.34		plot1	6232.8	7420.21	1187.41	1187.41		plot1	7815.73	8497.63	681.897	681.897
plot2	744	1425.28	681.277	681.277		plot2	5173.33	5423.31	249.979	249.979		plot2	5573.33	8224.51	2651.18	2651.18		plot2	5973.33	8612.57	2639.24	2639.24
plot3	833.28	1079.63	246.349	246.349		plot3	5361.07	6546.15	1185.08	1185.08		plot3	5555.2	7606.19	2050.99	2050.99		plot3	8377.6	8973.64	596.042	596.042
plot4	939.36	1073.13	133.768	133.768		plot4	5496.53	5487.28	-9.24761	9.24761		plot4	6080	6861.77	781.768	781.768		plot4	6824.8	8398.01	1573.21	1573.21
plot5	1085.44	1073.96	-11.4815	11.4815		plot5	4762.93	5954.86	1191.93	1191.93		plot5	6289.33	7343.51	1054.18	1054.18		plot5	8522.4	8972.74	450.342	450.342
plot6	1038.24	1066.69	28.4512	28.4512		plot6	6451.2	7574.81	1123.61	1123.61		plot6	6804	8703.06	1899.06	1899.06		plot6	8265.6	10597.8	2332.17	2332.17
plot7	1259.52	1079.65	-179.868	179.868		plot7	5819.73	5583.18	-236.547	236.547		plot7	8994.13	7928.49	-1065.64	1065.64		plot7	12117.3	10493.7	-1623.61	1623.61
plot8	1304.16	1127	-177.158	177.158		plot8	5821.6	6098.74	277.139	277.139		plot8	6338.4	7346.95	1008.55	1008.55		plot8	8770.4	10574.4	1803.98	1803.98
plot9	922.08	1059.43	137.346	137.346		plot9	5929.6	7098.94	1169.34	1169.34		plot9	6106.4	7687.35	1580.95	1580.95		plot9	7724.8	9785.03	2060.23	2060.23
plot10	1672.8	1836.77	163.973	163.973		plot10	8536.27	8971.08	434.811	434.811		plot10	10834.7	10463	-371.691	371.691		plot10	11990.7	12185.5	194.859	194.859
plot11	1695.2	1713.9	18.6989	18.6989		plot11	10192	8932.17	-1259.83	1259.83		plot11	9706.67	9054.94	-651.726	651.726		plot11	13572	12589.6	-982.396	982.396
plot12	1873.92	1775.27	-98.645	98.645		plot12	8192	8775.54	583.543	583.543		plot12	7048.53	8540.67	1492.14	1492.14		plot12	11434.7	11423.9	-10.8159	10.8159
plot13	1935.36	2061.55	126.193	126.193		plot13	7392	7638.18	246.175	246.175		plot13	7449.6	7554.13	104.532	104.532		plot13	11558.4	11346.7	-211.709	211.709
plot14	2532.16	2327.38	-204.781	204.781		plot14	10998.9	10514.7	-484.23	484.23		plot14	11152	10432.5	-719.452	719.452		plot14	13461.3	13031.5	-429.83	429.83
plot15	2716.8	2422.11	-294.694	294.694		plot15	7760	8100.95	340.953	340.953		plot15	8352	8225.49	-126.51	126.51		plot15	9088	10051.8	963.782	963.782
plot16	1762.56	1970.5	207.942	207.942		plot16	9494.13	9582.49	88.3595	88.3595		plot16	9561.6	10140.5	578.888	578.888		plot16	12307.2	12068.8	-238.373	238.373
plot17	2192.96	2260.05	67.0857	67.0857		plot17	8005.95	8384.53	378.583	378.583		plot17	8685.6	8473.71	-211.893	211.893		plot17	14003.7	12275.4	-1728.29	1728.29
plot18	1825.6	1958.91	133.312	133.312		plot18	7989.33	8109.29	119.963	119.963		plot18	9165.33	9042.35	-122.976	122.976		plot18	11834.7	11621.3	-213.337	213.337
plot19	2526.72	2454.6	-72.1198	72.1198		plot19	10774.4	9995.27	-779.133	779.133		plot19	11356.8	10913.6	-443.221	443.221		plot19	13126.4	12499.2	-627.214	627.214
plot20	2269.76	2322.42	52.6641	52.6641		plot20	12857.6	10054.6	-2802.96	2802.96		plot20	11786.1	10791.9	-994.248	994.248		plot20	12704.5	10917.4	-1787.16	1787.16
plot21	2590.08	2494.41	-95.6734	95.6734		plot21	8795.73	9010.56	214.828	214.828		plot21	10680.5	9827.59	-852.936	852.936		plot21	9768.53	10317.7	549.17	549.17
plot22	2380.48	2379.42	-1.06034	1.06034		plot22	8699.13	9094.8	395.674	395.674		plot22	8532.27	9139	606.734	606.734		plot22	10587.7	11908.9	1321.18	1321.18
plot23	2098.24	2252.42	154.182	154.182		plot23	9805.07	9822.44	17.3696	17.3696		plot23	11819.2	11242.6	-576.64	576.64		plot23	13036.5	13000	-36.506	36.506
plot24	2231.04	2209.11	-21.9337	21.9337		plot24	9052.53	9194.85	142.317	142.317		plot24	10004.3	10246	241.707	241.707		plot24	15648.3	14064.6	-1583.64	1583.64
plot25	2371.68	2331.6	-40.0785	40.0785		plot25	9912.13	9950.59	38.4577	38.4577		plot25	9417.6	9284.97	-132.63	132.63		plot25	9633.6	12192.4	2558.75	2558.75
plot26	1640.16	1819.71	179.549	179.549		plot26	7486.13	8371.8	885.671	885.671		plot26	7646.93	8749.91	1102.98	1102.98		plot26	11541.9	11983	441.147	441.147
plot27	2848.32	2456.51	-391.812	391.812		plot27	10488	9611.38	-876.622	876.622		plot27	12861.6	11980.5	-881.138	881.138		plot27	12383.2	12514.4	131.22	131.22
plot28	2423.52	2241.44	-182.084	182.084		plot28	11457.6	10461.7	-995.902	995.902		plot28	12566.4	12191.3	-375.061	375.061		plot28	13675.2	13275.8	-399.374	399.374
plot29	2576.64	2083.73	-492.905	492.905		plot29	11076.3	9683.97	-1392.3	1392.3		plot29	11545.6	9667.67	-1877.93	1877.93		plot29	10231.5	12406.8	2175.38	2175.38
plot30	1860.48	2130.77	270.286	270.286		plot30	9018.67	10299.6	1280.92	1280.92		plot30	9201.07	10936.3	1735.25	1735.25		plot30	13173.3	13335.9	162.59	162.59
plot31	2036.32	2095.98	59.663	59.663		plot31	9588.27	9533.58	-54.6911	54.6911		plot31	10727.5	10782.1	54.6592	54.6592		plot31	13717.9	12732.8	-985.071	985.071
plot32	2961.44	2101.45	-859.989	859.989		plot32	11000.3	10372.3	-627.944	627.944		plot32	11952	11805.6	-146.365	146.365		plot32	10690.4	13021.4	2331.02	2331.02
plot33	1672.8	1928.65	255.855	255.855		plot33	11900	10721.3	-1178.67	1178.67		plot33	12398.7	12059.6	-339.034	339.034		plot33	12376	12737.1	361.139	361.139
plot34	2013.44	2025.63	12.1871	12.1871		plot34	9081.6	9292.97	211.368	211.368		plot34	10537.7	10907.2	369.492	369.492		plot34	12906.7	12765.7	-140.955	140.955
plot35	2946.24	2522.43	-423.805	423.805		plot35	10366.4	10023.4	-343.001	343.001		plot35	11532	11331.9	-200.083	200.083		plot35	11656	12000.1	344.119	344.119
plot36	2686.56	2323.34	-363.222	363.222		plot36	9860	9463.73	-396.269	396.269		plot36	8676.8	10871	2194.25	2194.25		plot36	11971.2	11503.9	-467.347	467.347
Note：	The AGB units is kg/ha
	20200725AGB means AGB values on July 25, 2020, and others represent similar meaning.
	Dates	Growth stages
	07/25/2020	Late Tillering (LT)
	08/23/2020	Booting (B)
	08/31/2020	Heading to Flowering (HtF)
	09/09/2020	Early Filling (EF)

## Sheet: Middle
20200725AGB	Observation values	Prediction values	Error	Abs(Error)		20200823AGB	Observation values	Prediction values	Error	Abs(Error)		20200831AGB	Observation values	Prediction values	Error	Abs(Error)		20200909AGB	Observation values	Prediction values	Error	Abs(Error)
plot1	703.84	1381.71	677.866	677.866		plot1	4381.33	5474.31	1092.98	1092.98		plot1	6232.8	7287.29	1054.49	1054.49		plot1	7815.73	8790.49	974.761	974.761
plot2	744	1484.37	740.37	740.37		plot2	5173.33	5453.68	280.351	280.351		plot2	5573.33	7692.6	2119.27	2119.27		plot2	5973.33	8878.28	2904.95	2904.95
plot3	833.28	1098.99	265.711	265.711		plot3	5361.07	6623.41	1262.34	1262.34		plot3	5555.2	8262	2706.8	2706.8		plot3	8377.6	9459.96	1082.36	1082.36
plot4	939.36	1071.02	131.656	131.656		plot4	5496.53	5502.39	5.85569	5.85569		plot4	6080	6926.82	846.823	846.823		plot4	6824.8	8523.55	1698.75	1698.75
plot5	1085.44	1091.05	5.60926	5.60926		plot5	4762.93	6122.72	1359.79	1359.79		plot5	6289.33	7361.27	1071.94	1071.94		plot5	8522.4	9251.14	728.744	728.744
plot6	1038.24	1038.59	0.349573	0.349573		plot6	6451.2	7272.1	820.899	820.899		plot6	6804	8884.06	2080.06	2080.06		plot6	8265.6	11098.4	2832.8	2832.8
plot7	1259.52	1081.23	-178.286	178.286		plot7	5819.73	5517.32	-302.412	302.412		plot7	8994.13	8301.73	-692.399	692.399		plot7	12117.3	10492.9	-1624.43	1624.43
plot8	1304.16	1109.51	-194.646	194.646		plot8	5821.6	6751.89	930.29	930.29		plot8	6338.4	7013.8	675.402	675.402		plot8	8770.4	11232.7	2462.34	2462.34
plot9	922.08	1052.1	130.023	130.023		plot9	5929.6	7564.4	1634.8	1634.8		plot9	6106.4	7792.62	1686.22	1686.22		plot9	7724.8	10075.8	2350.99	2350.99
plot10	1672.8	1873.8	201.005	201.005		plot10	8536.27	9066.78	530.51	530.51		plot10	10834.7	10450.7	-383.957	383.957		plot10	11990.7	12230.3	239.607	239.607
plot11	1695.2	1731.97	36.774	36.774		plot11	10192	9011.21	-1180.79	1180.79		plot11	9706.67	9024.06	-682.61	682.61		plot11	13572	12555.2	-1016.8	1016.8
plot12	1873.92	1773.85	-100.068	100.068		plot12	8192	8862.87	670.867	670.867		plot12	7048.53	7900.15	851.621	851.621		plot12	11434.7	11762.2	327.543	327.543
plot13	1935.36	2031.7	96.3417	96.3417		plot13	7392	7994.56	602.555	602.555		plot13	7449.6	7587.03	137.426	137.426		plot13	11558.4	11202.9	-355.458	355.458
plot14	2532.16	2328.29	-203.869	203.869		plot14	10998.9	10470.8	-528.118	528.118		plot14	11152	10377.7	-774.253	774.253		plot14	13461.3	12811.8	-649.536	649.536
plot15	2716.8	2393.22	-323.579	323.579		plot15	7760	7842.12	82.1169	82.1169		plot15	8352	8187.93	-164.072	164.072		plot15	9088	10319.7	1231.7	1231.7
plot16	1762.56	1950.31	187.747	187.747		plot16	9494.13	9474.94	-19.1911	19.1911		plot16	9561.6	9908.63	347.028	347.028		plot16	12307.2	12106.9	-200.319	200.319
plot17	2192.96	2225.62	32.6637	32.6637		plot17	8005.95	8292.29	286.343	286.343		plot17	8685.6	8148.6	-537.005	537.005		plot17	14003.7	11935.9	-2067.8	2067.8
plot18	1825.6	1898.21	72.6072	72.6072		plot18	7989.33	7899.94	-89.3914	89.3914		plot18	9165.33	8953.72	-211.609	211.609		plot18	11834.7	11331.2	-503.515	503.515
plot19	2526.72	2465.45	-61.2661	61.2661		plot19	10774.4	9905.81	-868.593	868.593		plot19	11356.8	11193	-163.831	163.831		plot19	13126.4	12076.2	-1050.16	1050.16
plot20	2269.76	2354.8	85.0438	85.0438		plot20	12857.6	9481.17	-3376.43	3376.43		plot20	11786.1	11165	-621.099	621.099		plot20	12704.5	10987.2	-1717.29	1717.29
plot21	2590.08	2509.02	-81.0647	81.0647		plot21	8795.73	9003.34	207.613	207.613		plot21	10680.5	9856.45	-824.082	824.082		plot21	9768.53	10713.2	944.653	944.653
plot22	2380.48	2423.54	43.0647	43.0647		plot22	8699.13	9017.93	318.805	318.805		plot22	8532.27	9210.03	677.761	677.761		plot22	10587.7	11704.8	1117.05	1117.05
plot23	2098.24	2257.36	159.116	159.116		plot23	9805.07	9489.1	-315.972	315.972		plot23	11819.2	11251.7	-567.451	567.451		plot23	13036.5	12791.2	-245.373	245.373
plot24	2231.04	2227.99	-3.04809	3.04809		plot24	9052.53	9402.71	350.177	350.177		plot24	10004.3	10300	295.726	295.726		plot24	15648.3	13928.7	-1719.56	1719.56
plot25	2371.68	2340.16	-31.5171	31.5171		plot25	9912.13	9686.1	-226.035	226.035		plot25	9417.6	8886.47	-531.125	531.125		plot25	9633.6	12483.7	2850.05	2850.05
plot26	1640.16	1794.13	153.971	153.971		plot26	7486.13	8201.13	714.996	714.996		plot26	7646.93	8765.42	1118.49	1118.49		plot26	11541.9	12139.2	597.346	597.346
plot27	2848.32	2403.84	-444.482	444.482		plot27	10488	9864.74	-623.264	623.264		plot27	12861.6	12015	-846.648	846.648		plot27	12383.2	12281.3	-101.917	101.917
plot28	2423.52	2257.67	-165.849	165.849		plot28	11457.6	10037.3	-1420.32	1420.32		plot28	12566.4	12222.4	-344.005	344.005		plot28	13675.2	13365.1	-310.056	310.056
plot29	2576.64	2057.44	-519.196	519.196		plot29	11076.3	9256.41	-1819.86	1819.86		plot29	11545.6	9476.41	-2069.19	2069.19		plot29	10231.5	12435.5	2204.06	2204.06
plot30	1860.48	1971	110.517	110.517		plot30	9018.67	9515.28	496.612	496.612		plot30	9201.07	10999.3	1798.26	1798.26		plot30	13173.3	12801.6	-371.725	371.725
plot31	2036.32	2056.61	20.2917	20.2917		plot31	9588.27	9770.74	182.471	182.471		plot31	10727.5	10688.6	-38.8751	38.8751		plot31	13717.9	12807.3	-910.534	910.534
plot32	2961.44	2123.39	-838.052	838.052		plot32	11000.3	10045.8	-954.503	954.503		plot32	11952	12066.4	114.384	114.384		plot32	10690.4	13066.4	2376.02	2376.02
plot33	1672.8	1947.83	275.025	275.025		plot33	11900	10368.7	-1531.33	1531.33		plot33	12398.7	12161.8	-236.887	236.887		plot33	12376	12709.6	333.567	333.567
plot34	2013.44	2011.8	-1.6433	1.6433		plot34	9081.6	9456.84	375.244	375.244		plot34	10537.7	10897.1	359.386	359.386		plot34	12906.7	12827.2	-79.4347	79.4347
plot35	2946.24	2536.22	-410.016	410.016		plot35	10366.4	9928.11	-438.294	438.294		plot35	11532	11032.5	-499.532	499.532		plot35	11656	12091.1	435.108	435.108
plot36	2686.56	2399.44	-287.116	287.116		plot36	9860	9686.26	-173.737	173.737		plot36	8676.8	10854	2177.18	2177.18		plot36	11971.2	11534.6	-436.599	436.599
Note：	The AGB units is kg/ha
	20200725AGB means AGB values on July 25, 2020, and others represent similar meaning.
	Dates	Growth stages
	07/25/2020	Late Tillering (LT)
	08/23/2020	Booting (B)
	08/31/2020	Heading to Flowering (HtF)
	09/09/2020	Early Filling (EF)

## Sheet: Large
20200725AGB	Observation values	Prediction values	Error	Abs(Error)		20200823AGB	Observation values	Prediction values	Error	Abs(Error)		20200831AGB	Observation values	Prediction values	Error	Abs(Error)		20200909AGB	Observation values	Prediction values	Error	Abs(Error)
plot1	703.84	1409.9	706.058	706.058		plot1	4381.33	5535.36	1154.03	1154.03		plot1	6232.8	7411.48	1178.68	1178.68		plot1	7815.73	8578.3	762.574	762.574
plot2	744	1769.49	1025.49	1025.49		plot2	5173.33	5693.48	520.145	520.145		plot2	5573.33	7985.06	2411.73	2411.73		plot2	5973.33	8466.08	2492.75	2492.75
plot3	833.28	1073.91	240.633	240.633		plot3	5361.07	6628.81	1267.74	1267.74		plot3	5555.2	7675.53	2120.33	2120.33		plot3	8377.6	9123.15	745.55	745.55
plot4	939.36	1063	123.644	123.644		plot4	5496.53	5566.1	69.5711	69.5711		plot4	6080	7001.14	921.142	921.142		plot4	6824.8	8331.5	1506.7	1506.7
plot5	1085.44	1058.61	-26.834	26.834		plot5	4762.93	5912.99	1150.06	1150.06		plot5	6289.33	7616.88	1327.55	1327.55		plot5	8522.4	9130.51	608.106	608.106
plot6	1038.24	1043.8	5.56349	5.56349		plot6	6451.2	7652.61	1201.41	1201.41		plot6	6804	8481.93	1677.93	1677.93		plot6	8265.6	10785.4	2519.76	2519.76
plot7	1259.52	1089.72	-169.802	169.802		plot7	5819.73	5588.14	-231.586	231.586		plot7	8994.13	7776.23	-1217.9	1217.9		plot7	12117.3	10331.5	-1785.81	1785.81
plot8	1304.16	1149.99	-154.169	154.169		plot8	5821.6	6359.42	537.822	537.822		plot8	6338.4	8096.29	1757.89	1757.89		plot8	8770.4	10768.8	1998.4	1998.4
plot9	922.08	1073.4	151.322	151.322		plot9	5929.6	7186.99	1257.39	1257.39		plot9	6106.4	7938.76	1832.36	1832.36		plot9	7724.8	9879.77	2154.97	2154.97
plot10	1672.8	1838.31	165.509	165.509		plot10	8536.27	9031.73	495.464	495.464		plot10	10834.7	10448.5	-386.148	386.148		plot10	11990.7	12238.1	247.424	247.424
plot11	1695.2	1722.52	27.3246	27.3246		plot11	10192	9115.48	-1076.52	1076.52		plot11	9706.67	9022.36	-684.314	684.314		plot11	13572	12663.8	-908.217	908.217
plot12	1873.92	1754.51	-119.407	119.407		plot12	8192	9155.39	963.394	963.394		plot12	7048.53	8612.81	1564.28	1564.28		plot12	11434.7	11985.6	550.925	550.925
plot13	1935.36	2048.72	113.363	113.363		plot13	7392	7663.8	271.796	271.796		plot13	7449.6	8091.45	641.846	641.846		plot13	11558.4	11084.4	-473.959	473.959
plot14	2532.16	2315.43	-216.73	216.73		plot14	10998.9	10519.2	-479.779	479.779		plot14	11152	10088.8	-1063.23	1063.23		plot14	13461.3	12816.6	-644.745	644.745
plot15	2716.8	2471.22	-245.578	245.578		plot15	7760	8062.84	302.844	302.844		plot15	8352	8328.67	-23.3296	23.3296		plot15	9088	10128.6	1040.6	1040.6
plot16	1762.56	1998.08	235.521	235.521		plot16	9494.13	9567.18	73.0486	73.0486		plot16	9561.6	9688.01	126.407	126.407		plot16	12307.2	12056	-251.186	251.186
plot17	2192.96	2255.19	62.2267	62.2267		plot17	8005.95	8208.79	202.839	202.839		plot17	8685.6	8616.59	-69.0085	69.0085		plot17	14003.7	12099.7	-1904	1904
plot18	1825.6	1857.04	31.4372	31.4372		plot18	7989.33	7933.04	-56.2867	56.2867		plot18	9165.33	8993.66	-171.669	171.669		plot18	11834.7	11470	-364.689	364.689
plot19	2526.72	2475.7	-51.0188	51.0188		plot19	10774.4	9821.42	-952.979	952.979		plot19	11356.8	10809.4	-547.392	547.392		plot19	13126.4	12502.9	-623.465	623.465
plot20	2269.76	2334.69	64.9343	64.9343		plot20	12857.6	10200.6	-2656.96	2656.96		plot20	11786.1	10353.8	-1432.31	1432.31		plot20	12704.5	10837.5	-1866.99	1866.99
plot21	2590.08	2525	-65.0802	65.0802		plot21	8795.73	8959.67	163.941	163.941		plot21	10680.5	9946.67	-733.864	733.864		plot21	9768.53	10644.3	875.814	875.814
plot22	2380.48	2378.59	-1.88612	1.88612		plot22	8699.13	8933.47	234.337	234.337		plot22	8532.27	9417.95	885.677	885.677		plot22	10587.7	11834.3	1246.54	1246.54
plot23	2098.24	2258.35	160.108	160.108		plot23	9805.07	9884.09	79.0204	79.0204		plot23	11819.2	11062.3	-756.854	756.854		plot23	13036.5	12898.3	-138.275	138.275
plot24	2231.04	2216.69	-14.3507	14.3507		plot24	9052.53	9100.97	48.4382	48.4382		plot24	10004.3	10314	309.719	309.719		plot24	15648.3	14098.3	-1549.97	1549.97
plot25	2371.68	2302.84	-68.8403	68.8403		plot25	9912.13	10053.4	141.282	141.282		plot25	9417.6	9316.76	-100.844	100.844		plot25	9633.6	12320.5	2686.91	2686.91
plot26	1640.16	1809.43	169.274	169.274		plot26	7486.13	8227.87	741.741	741.741		plot26	7646.93	9030.55	1383.62	1383.62		plot26	11541.9	12054.4	512.516	512.516
plot27	2848.32	2466.46	-381.856	381.856		plot27	10488	9853.27	-634.732	634.732		plot27	12861.6	11584.6	-1277	1277		plot27	12383.2	12553.8	170.579	170.579
plot28	2423.52	2265.85	-157.668	157.668		plot28	11457.6	10394.3	-1063.31	1063.31		plot28	12566.4	11858	-708.415	708.415		plot28	13675.2	13371.6	-303.644	303.644
plot29	2576.64	2053.96	-522.683	522.683		plot29	11076.3	9617.46	-1458.81	1458.81		plot29	11545.6	10246.7	-1298.88	1298.88		plot29	10231.5	12592.4	2360.93	2360.93
plot30	1860.48	2160.08	299.601	299.601		plot30	9018.67	10234.4	1215.68	1215.68		plot30	9201.07	10622.5	1421.46	1421.46		plot30	13173.3	13127.4	-45.9604	45.9604
plot31	2036.32	2103.41	67.0892	67.0892		plot31	9588.27	9536.36	-51.9101	51.9101		plot31	10727.5	10803.4	75.9332	75.9332		plot31	13717.9	12741.5	-976.349	976.349
plot32	2961.44	2153.79	-807.653	807.653		plot32	11000.3	10290.9	-709.418	709.418		plot32	11952	11392.7	-559.334	559.334		plot32	10690.4	13178	2487.59	2487.59
plot33	1672.8	1931.08	258.285	258.285		plot33	11900	10656.2	-1243.82	1243.82		plot33	12398.7	11860.3	-538.407	538.407		plot33	12376	12784.5	408.483	408.483
plot34	2013.44	2010.13	-3.31083	3.31083		plot34	9081.6	9418.69	337.093	337.093		plot34	10537.7	11082.4	544.622	544.622		plot34	12906.7	12700.2	-206.422	206.422
plot35	2946.24	2543.14	-403.097	403.097		plot35	10366.4	10088.9	-277.515	277.515		plot35	11532	11168	-364.013	364.013		plot35	11656	12189.7	533.664	533.664
plot36	2686.56	2391.69	-294.875	294.875		plot36	9860	9573.78	-286.224	286.224		plot36	8676.8	11020.2	2343.43	2343.43		plot36	11971.2	11174.8	-796.379	796.379
Note：	The AGB units is kg/ha
	20200725AGB means AGB values on July 25, 2020, and others represent similar meaning.
	Dates	Growth stages
	07/25/2020	Late Tillering (LT)
	08/23/2020	Booting (B)
	08/31/2020	Heading to Flowering (HtF)
	09/09/2020	Early Filling (EF)
